# Supplementary material for: Ribonuclease H1-targeted R-loops in surface antigen gene expression sites can direct trypanosome immune evasion
Source: PLoS Genet. 2018 Dec 13;14(12):e1007729. doi: 10.1371/journal.pgen.1007729 (PMC6292569; doi:10.1371/journal.pgen.1007729)
Supplement: S1 Table — (XLSX) [file pgen.1007729.s008.xlsx]

## Sheet: Fig. 1D
Fig. 1D Percentage of the population of WT and Tbrh1-/- cells in discernible cell cycle stages
	WT					Tbrh1-/-
Stage	Rep. 1	Rep. 2	Rep. 3	Mean	SD	Rep. 1	Rep. 2	Rep. 3	Mean	SD
1N1K	85.4054	85.7143	88	86.3732	1.41726	87.3239	85.3333	86.3208	86.326	0.995315
1N2K	7.56757	8.07453	5.71429	7.1188	1.24247	7.04225	7.33333	7.07547	7.15035	0.159332
2N2K	5.40541	3.72671	4	4.37737	0.900729	4.22535	6	5.18868	5.13801	0.888408
Other	1.62162	2.48447	2.28571	2.1306	0.451854	1.40845	1.33333	1.41509	1.38563	0.0454087

## Sheet: Fig. 2B
Fig. 2D DRIP-qPCR analysis of BES-associated RNA-DNA hybrids in WT and Tbrh1-/- parasites
		WT EcRH1 -					WT EcRH1 +					Tbrh1-/- EcRH1 -					Tbrh1-/- EcRH1 +
		Rep. 1	Rep. 2	Rep. 3	Mean	SEM	Rep. 1	Rep. 2	Rep. 3	Mean	SEM	Rep. 1	Rep. 2	Rep. 3	Mean	SEM	Rep. 1	Rep. 2	Rep. 3	Mean	SEM
Biological rep. 1	ESAG6	0.024731	0.043208	0.047777	0.038572	0.00704507	0.002623	0.047593	0.053078	0.0344313	0.0159828	0.53342	0.7824	0.7541	0.689973	0.0787018	0.10484	0.114144	0.138889	0.119291	0.0101604
	ESAG8	0.004883	0.043569	0.050604	0.0330187	0.0142137	0.007889	0.046038	0.048619	0.034182	0.0131676	0.436739	0.619222	0.670974	0.575645	0.0710416	0.057526	0.133638	0.140262	0.110475	0.0265436
	VSG221	0.039442	0.051856	0.065523	0.0522737	0.00753183	0.075317	0.053096	0.104803	0.0777387	0.0149756	0.615398	0.554949	0.591717	0.587355	0.0175859	0.061601	0.055995	0.081605	0.0664003	0.00777267
	VSG121	0.026152	0.070355	0.046359	0.047622	0.0127759	0.026321	0.081405	0.049202	0.0523093	0.0159771	0.991884	0.741865	0.753839	0.829196	0.0814174	0.107879	0.133937	0.236236	0.159351	0.0391717
Biological rep. 2	ESAG6	0.077423	0.0558	0.09926	0.0774943	0.0125459	0.075457	0.00622	0.070813	0.05083	0.0223453	0.818586	0.52513	0.969794	0.77117	0.130534	0.233939	0.14477	0.246242	0.208317	0.0319714
	ESAG8	0.078724	0.05451	0.092664	0.0752993	0.0111464	0.057572	0.03667	0.06563	0.0532907	0.00862975	0.564465	0.64769	0.89298	0.701712	0.0986057	0.107668	0.20619	0.174264	0.162707	0.0290219
	VSG221	0.088184	0.15777	0.108412	0.118122	0.0206661	0.084468	0.08822	0.251721	0.14147	0.0551363	0.682763	1.03036	1.48324	1.06545	0.231742	0.109023	0.42136	0.44436	0.324914	0.10815
	VSG121	0.09712	0.08356	0.106373	0.0956843	0.00662455	0.072567	0.08045	0.084112	0.079043	0.00340619	1.27073	0.61696	0.903346	0.930345	0.189209	0.628618	0.15771	0.134628	0.306985	0.160954

## Sheet: Fig. 3A
Fig. 3A RT-qPCR analysis of VSG RNA levels in Tbrh1-/- cells relative to WT
	Fold change rel. to WT
Target	Rep. 1	Rep. 2	Rep. 3	Mean	SD
VSG 221*	0.847274	0.714514	0.757594	0.773127	0.0677294
VSG 121	2.21683	2.34041	2.2413	2.26618	0.0654368
VSG 800	2.21371	1.82264	1.98988	2.00875	0.196214
VSG T3	2.1816	2.18404	2.21664	2.19409	0.0195643
VSG 13	1.69443	1.59918	1.69993	1.66451	0.0566451
VSG 224	1.21279	1.2192	1.18366	1.20522	0.0189442

## Sheet: Fig. 3B
Fig. 3B The number of VSG genes that display >1.5-fold increase in RNA abundance (determined by RNA-seq, and normalised to gene length and total number of reads) in Tbrh1-/- cells relative to WT
	VSG	No.
	Array	20
	MC	3
	Pseudo	31
	MES	2
	total	65

## Sheet: Fig. 4A
Fig. 4A Evaluation of the frequency at which Tbrh1-/- and WT cells switch off expression of VSG221 on their cell surface.
		WT					Tbrh1-/-
Generation	Data set	Rep. 1	Rep. 2	Rep. 3	Mean	SD	Rep. 1	Rep. 2	Rep. 3	Mean	SD
0	Switching frequency (VSG221 negative/total cells)	0	0	0	0	0	0	0	0	0	0
23.767		0	0.00380228	0.00302115	0.00227448	0.0020081	0.00346021	0.0031348	0.00847458	0.00502319	0.00299341
26.8727		0.00434227	0	0	0.00144742	0.00250701	0.00729739	0.0129323	0.0278569	0.0160289	0.0106238
30.504
36.6476		0	0.00454036	0	0.00151345	0.00262138	0.0243124	0.00969529	0.00462401	0.0128772	0.0102226
43.9941		0.0047021	0	0	0.00156737	0.00271476	0.0117565	0.0039806	0.00368494	0.00647402	0.00457716
0	Cumulative Growth (cells/ml)	1	1	1	1	0	1	1	1	1	0
23.767		1940000	1980000	244000	1388000	990935	2170000	2080000	2000000	2.08333e+06	85049
26.8727		8500000	9900000	9000000	9.13333e+06	709460	7100000	8600000	8800000	8.16667e+06	929157
30.504		120000000	125000000	134000000	1.26333e+08	7.0946e+06	111000000	133000000	122000000	122000000	11000000
36.6476		7700000000	8100000000	5200000000	7000000000	1.57162e+09	6250000000	7700000000	8000000000	7.31667e+09	9.3586e+08
43.9941		1610000000000	1630000000000	1530000000000	1590000000000	5.2915e+10	1940000000000	1420000000000	1680000000000	1680000000000	260000000000

## Sheet: Fig. 4B
Fig. 4B Percentage of WT (WT 1.2) and Tbrh1-/- cells expressing VSG221 or VSG121 on their surface, as determined by co-immunofluorescence imaging with anti-VSG221 and VSG121 antiserum.
	VSG221					VSG121					Neither
	Rep. 1	Rep. 2	Rep. 3	Mean	SD	Rep. 1	Rep. 2	Rep. 3	Mean	SD	Rep. 1	Rep. 2	Rep. 3	Mean	SD
WT 1.2	100	100	100	100	0	0	0	0	0	0	0	0	0	0	0
Tbrh1-/-	96.0145	96.6543	96.9026	96.5238	0.45823	0.341297	0.3663	0.353357	0.353651	0.0125041	3.64421	2.97942	2.74399	3.12254	0.466864

## Sheet: Fig. 4D
Fig. 4D Analysis of WT 1.6 and Tbrh1-/- mutant cells that express VSG121 on the cell surface
	VSG121					Dual coat
	Rep. 1	Rep. 2	Rep. 3	Mean	SD	Rep. 1	Rep. 2	Rep. 3	Mean	SD
WT 1.6	100	99.0566	100	99.6855	0.544672	0	0.943396	0	0.314465	0.54467
Tbrh1-/-	71	65.5556	68	68.5185	2.75397	29	34.4444	32	31.4815	2.75397

## Sheet: Fig. 6A
Fig. 6A Analysis of WT and Tbrh1-/- cells displaying γ-H2A staining
	Rep. 1	Rep. 2	Rep. 3	Mean	SD
WT	8.27586	8.19165	7.09534	7.854	0.6586
Tbrh1-/-	18.3569	19.5876	16.6494	18.2	1.476

## Sheet: Fig. 6B
Fig. 6B The distribution of γ-H2A signal in postiviely staining WT and Tbrh1-/- cells
	WT					Tbrh1-/-
	Rep. 1	Rep. 2	Rep. 3	Mean	SD	Rep. 1	Rep. 2	Rep. 3	Mean	SD
1	46.1538	45.8824	45.6731	45.9031	0.241044	48.0916	43.2918	42.1687	44.5174	3.14591
2	21.9603	18.8235	22.3077	21.0305	1.91918	36.6412	33.0881	30.1205	33.2833	3.26475
3	2.30769	0	1.99774	1.43514	1.2525	3.05344	2.40964	3.55434	3.0058	0.573834
diffuse	29.2308	28.7694	35.2941	31.0981	3.64116	12.2137	25.3012	18.4746	18.6632	6.54577

## Sheet: Fig. 6C
Fig. 6C Percentage of cell cycle stages in WT and Tbrh1-/- cells with nuclear anti-γ-H2A signal
	WT					Tbrh1-/-
	Rep. 1	Rep. 2	Rep. 3	Mean	SD	Rep. 1	Rep. 2	Rep. 3	Mean	SD
1N1K	3.03688	3.02198	4.62963	3.56283	0.923908	7.95229	7.44681	3.58744	6.32885	2.38754
1N1eK	14.4847	17.1123	9.33333	13.6434	3.95713	36.7232	35.3982	25	32.3738	6.42016
1N2K	15.3846	12.1951	6.06061	11.2134	4.73889	47.5	48.5714	52.7778	49.6164	2.78975
2N2K	4	6	3.92157	4.64052	1.17799	8	8	4	6.66667	2.3094

[truncated: 2 more sheets: Fig. S2B, Fig. S5]
